# Supplementary material for: S100A4-lineage cells contribute modestly to angiotensin II-mediated thoracic aortic aneurysms through angiotensin II type 1a receptor in mice
Source: PLoS One. 2026 May 12;21(5):e0348111. doi: 10.1371/journal.pone.0348111 (PMC13166914; doi:10.1371/journal.pone.0348111)
Supplement: S1 File — (XLSX) [file pone.0348111.s003.xlsx]

## Sheet: # of B-gal+ cells
Infusion	# of B-gal+ cells
Saline	26
Saline	55
Saline	32
AngII	109
AngII	90
AngII	70

## Sheet: SBP
Genotype	Infusion	SBP
WT	Saline	157
WT	Saline	153
WT	Saline	110
WT	Saline	120
WT	Saline	128
WT	Saline	153
WT	Saline	136
WT	Saline	127
WT	Saline	150
WT	Saline	153
KO	Saline	138
KO	Saline	142
KO	Saline	172
KO	Saline	119
KO	Saline	171
KO	Saline	143
KO	Saline	130
KO	Saline	143
KO	Saline	150
KO	Saline	129
WT	AngII	187
WT	AngII	192
WT	AngII	189
WT	AngII	201
WT	AngII	195
WT	AngII	208
WT	AngII	167
WT	AngII	206
WT	AngII	202
WT	AngII	193
WT	AngII	169
WT	AngII	180
WT	AngII	130
WT	AngII	185
WT	AngII	148
WT	AngII	198
WT	AngII	169
WT	AngII	164
WT	AngII	173
WT	AngII	166
WT	AngII	197
WT	AngII	184
WT	AngII	166
WT	AngII	142
KO	AngII	195
KO	AngII	188
KO	AngII	191
KO	AngII	181
KO	AngII	196
KO	AngII	192
KO	AngII	185
KO	AngII	190
KO	AngII	195
KO	AngII	173
KO	AngII	193
KO	AngII	190
KO	AngII	174
KO	AngII	188
KO	AngII	179
KO	AngII	175
KO	AngII	165
KO	AngII	175
KO	AngII	216
KO	AngII	159
KO	AngII	161
KO	AngII	191
KO	AngII	158
KO	AngII	172
KO	AngII	194
KO	AngII	174

## Sheet: Renin
Genotype	Infusion	Renin
WT	Saline	9.32
WT	Saline	3.8
WT	Saline	6.35
KO	Saline	1.29
KO	Saline	8.93
KO	Saline	3.26
KO	Saline	2.93
WT	AngII	0.21
WT	AngII	0.33
WT	AngII	0.36
WT	AngII	0.21
KO	AngII	0.21
KO	AngII	0.28
KO	AngII	0.35
KO	AngII	0.37
KO	AngII	0.35
KO	AngII	0.35
KO	AngII	0.35

## Sheet: Asc Area
Genotype	Infusion	Asc Area
WT	Saline	8.44
WT	Saline	8.57
WT	Saline	10.2
WT	Saline	7.3
WT	Saline	7.2
WT	Saline	7.2
WT	Saline	7.8
WT	Saline	7.99
WT	Saline	8.07
WT	Saline	7.98
KO	Saline	7.51
KO	Saline	7.9
KO	Saline	8.01
KO	Saline	9.2
KO	Saline	7.9
KO	Saline	6.8
KO	Saline	7.15
KO	Saline	10.1
KO	Saline	8.76
KO	Saline	6.92
WT	AngII	17.9
WT	AngII	15
WT	AngII	13.4
WT	AngII	9.66
WT	AngII	14.2
WT	AngII	15.6
WT	AngII	9.5
WT	AngII	12.3
WT	AngII	11.4
WT	AngII	12.6
WT	AngII	8.1
WT	AngII	11.9
WT	AngII	11.2
WT	AngII	11.6
WT	AngII	14.7
WT	AngII	12.4
WT	AngII	13.9
WT	AngII	15.8
WT	AngII	13.4
WT	AngII	9.89
WT	AngII	13.2
WT	AngII	14.5
WT	AngII	10.7
KO	AngII	9.37
KO	AngII	14.3
KO	AngII	10.3
KO	AngII	13.5
KO	AngII	8.27
KO	AngII	12.1
KO	AngII	10.3
KO	AngII	13.1
KO	AngII	8.7
KO	AngII	8
KO	AngII	10.9
KO	AngII	10.2
KO	AngII	10.1
KO	AngII	10
KO	AngII	11
KO	AngII	13.1
KO	AngII	12
KO	AngII	10.3
KO	AngII	11.6
KO	AngII	15.4
KO	AngII	9.55
KO	AngII	15.6
KO	AngII	11
KO	AngII	9.05
KO	AngII	12.6
KO	AngII	10.3
KO	AngII	12.1
